# Supplementary material for: Nicotinamide Riboside Supplementation Protects Against Heat-Induced Skeletal Muscle Injury in Female Mice
Source: Muscles. 2026 Jun 15;5(2):44. doi: 10.3390/muscles5020044 (PMC13304672; doi:10.3390/muscles5020044)
Supplement: Supplementary file 1 [file muscles-05-00044-s001.zip]

Archive with 1 entries (1 files):
- muscles-4234660-supplementary.pdf
